# Supplementary material for: Transcriptome and metabolite analyses indicated the underlying molecular responses of Asian ginseng (Panax ginseng) toward Colletotrichum panacicola infection
Source: Front Plant Sci. 2023 Jul 10;14:1182685. doi: 10.3389/fpls.2023.1182685 (PMC10365858; doi:10.3389/fpls.2023.1182685)
Supplement: Supplementary File 1 — Total validated high-quality reads were obtained from all libraries. [file DataSheet_2.xlsx]

## Sheet: Sheet1
Sample	Raw Data		Valid Data		Valid Ratio(reads)	Q20%	Q30%	GC content%
	Read	Base	Read	Base
CK_1	43306964	6.50G	41583410	6.24G	96.02	99.94	97.67	41.5
CK_2	52583808	7.89G	49674528	7.45G	94.47	99.95	97.75	42.5
CK_3	52575448	7.89G	51578110	7.74G	98.1	99.96	98.44	42.5
CP_14h1	34959036	5.24G	33161354	4.97G	94.86	99.99	97.87	42
CP_14h2	35346778	5.30G	33988088	5.10G	96.16	99.98	97.88	42
CP_14h3	37422112	5.61G	36594818	5.49G	97.79	99.97	97.79	42
CP_24h1	40361088	6.05G	39594552	5.94G	98.1	99.97	97.95	42.5
CP_24h2	40137288	6.02G	39337352	5.90G	98.01	99.97	97.8	42.5
CP_24h3	39803280	5.97G	39009430	5.85G	98.01	99.97	97.88	42.5
